# Supplementary material for: Galleria mellonella as an infection model to investigate virulence of Vibrio parahaemolyticus
Source: Virulence. 2017 Nov 27;9(1):197–207. doi: 10.1080/21505594.2017.1384895 (PMC5801645; doi:10.1080/21505594.2017.1384895)
Supplement: KVIR_S_1384895.zip [file kvir-09-01-1384895-s001.zip]

Archive with 1 entries (1 files):
- KVIR_S_1384895.docx
